# Supplementary material for: Efficient and Specific Generation of MSTN-Edited Hu Sheep Using C-CRISPR
Source: Genes (Basel). 2023 Jun 2;14(6):1216. doi: 10.3390/genes14061216 (PMC10298037; doi:10.3390/genes14061216)
Supplement: Supplementary file 1 [file genes-14-01216-s001.zip]

Archive with 1 entries (1 files):
- genes-2333673-supplementary.pdf
